# Supplementary material for: Soybean root transcriptome profiling reveals a nonhost resistant response during Heterodera glycines infection
Source: PLoS One. 2019 May 24;14(5):e0217130. doi: 10.1371/journal.pone.0217130 (PMC6534303; doi:10.1371/journal.pone.0217130)
Supplement: S1 Table — (XLS) [file pone.0217130.s001.xls]

## Sheet: SvsCK
Gene_id	log2FoldChange(SCNSvsCK)	Interpro Description
GLYMA05G26660	-1	Pyridoxal phosphate-dependent transferase, subdomain 2||Pyridoxal phosphate-dependent transferase, major region, subdomain 1||Pyridoxal phosphate-dependent transferase||Pyridoxal phosphate-dependent decarboxylase||Glutamate decarboxylase
GLYMA09G37490	1	RmlC-like jelly roll fold||Cysteine oxygenase/2-aminoethanethiol dioxygenase||RmlC-like cupin domain
GLYMA16G04150	1.593	Cysteine oxygenase/2-aminoethanethiol dioxygenase||RmlC-like jelly roll fold||RmlC-like cupin domain
GLYMA17G24120	1.519	RmlC-like jelly roll fold||Cysteine oxygenase/2-aminoethanethiol dioxygenase||RmlC-like cupin domain
GLYMA18G49130	1.235	RmlC-like cupin domain||Cysteine oxygenase/2-aminoethanethiol dioxygenase||RmlC-like jelly roll fold
GLYMA19G29300	1.3448	RmlC-like cupin domain||Cysteine oxygenase/2-aminoethanethiol dioxygenase||RmlC-like jelly roll fold
GLYMA19G29350	1.984	Cysteine oxygenase/2-aminoethanethiol dioxygenase||RmlC-like jelly roll fold||RmlC-like cupin domain

## Sheet: TvsCK
Gene_id	Gene name	Interpro Description
GLYMA14G35395	8.17	Cysteine oxygenase/2-aminoethanethiol dioxygenase||RmlC-like jelly roll fold||RmlC-like cupin domain
GLYMA02G37100	5.91	RmlC-like jelly roll fold||Cysteine oxygenase/2-aminoethanethiol dioxygenase||RmlC-like cupin domain
GLYMA19G29350	1.984	Cysteine oxygenase/2-aminoethanethiol dioxygenase||RmlC-like jelly roll fold||RmlC-like cupin domain
GLYMA13G05230	1.85271	RmlC-like cupin domain||RmlC-like jelly roll fold||Cysteine oxygenase/2-aminoethanethiol dioxygenase
GLYMA04G24910	1.7	RmlC-like cupin domain||Cysteine oxygenase/2-aminoethanethiol dioxygenase||RmlC-like jelly roll fold
GLYMA16G04150	1.539	Cysteine oxygenase/2-aminoethanethiol dioxygenase||RmlC-like jelly roll fold||RmlC-like cupin domain
GLYMA17G24120	1.519	RmlC-like jelly roll fold||Cysteine oxygenase/2-aminoethanethiol dioxygenase||RmlC-like cupin domain
GLYMA06G42920	1.43	RmlC-like cupin domain||RmlC-like jelly roll fold||Cysteine oxygenase/2-aminoethanethiol dioxygenase
GLYMA19G29300	1.3448	RmlC-like cupin domain||Cysteine oxygenase/2-aminoethanethiol dioxygenase||RmlC-like jelly roll fold
GLYMA18G49130	1.235	RmlC-like cupin domain||Cysteine oxygenase/2-aminoethanethiol dioxygenase||RmlC-like jelly roll fold
GLYMA15G25400	1.16	RmlC-like cupin domain||Cysteine oxygenase/2-aminoethanethiol dioxygenase||RmlC-like jelly roll fold
GLYMA19G02430	1.14	RmlC-like jelly roll fold||Cysteine oxygenase/2-aminoethanethiol dioxygenase||RmlC-like cupin domain
GLYMA09G37490	1	RmlC-like jelly roll fold||Cysteine oxygenase/2-aminoethanethiol dioxygenase||RmlC-like cupin domain
GLYMA05G26660	-1	Pyridoxal phosphate-dependent transferase, subdomain 2||Pyridoxal phosphate-dependent transferase, major region, subdomain 1||Pyridoxal phosphate-dependent transferase||Pyridoxal phosphate-dependent decarboxylase||Glutamate decarboxylase
GLYMA18G04940	-1.01469	Pyridoxal phosphate-dependent transferase, major region, subdomain 1||Pyridoxal phosphate-dependent transferase||Pyridoxal phosphate-dependent transferase, subdomain 2||Pyridoxal phosphate-dependent decarboxylase||Glutamate decarboxylase
GLYMA08G09660	-2.01183	Pyridoxal phosphate-dependent transferase, subdomain 2||Pyridoxal phosphate-dependent transferase, major region, subdomain 1||Pyridoxal phosphate-dependent transferase||Pyridoxal phosphate-dependent decarboxylase||Glutamate decarboxylase
GLYMA08G09670	-2.31252	Glutamate decarboxylase||Pyridoxal phosphate-dependent decarboxylase||Pyridoxal phosphate-dependent transferase||Pyridoxal phosphate-dependent transferase, major region, subdomain 1||Pyridoxal phosphate-dependent transferase, subdomain 2
