# Supplementary material for: Soybean root transcriptome profiling reveals a nonhost resistant response during Heterodera glycines infection
Source: PLoS One. 2019 May 24;14(5):e0217130. doi: 10.1371/journal.pone.0217130 (PMC6534303; doi:10.1371/journal.pone.0217130)
Supplement: S2 Table — (XLSX) [file pone.0217130.s002.xlsx]

## Sheet: SvsCK
Gene_id		Gene name		Interpro Description
GLYMA12G05811	-1.582	?cyanogenic beta-glucosidase-like		Glycosyl hydrolases family 1, N-terminal conserved site||Glycoside hydrolase superfamily||Glycoside hydrolase family 1||Glycoside hydrolase family 1, active site
GLYMA12G36870	-1.66345	beta-glucosidase 13-like		Glycoside hydrolase superfamily||Glycoside hydrolase family 1||Glycosyl hydrolases family 1, N-terminal conserved site
GLYMA01G39460	-1.7014	S-adenosyl-L-methionine-dependent methyltransferases superfamily protein		S-adenosyl-L-methionine-dependent methyltransferase||O-methyltransferase, family 3
GLYMA02G01190	-1.72119	peroxidase 5-like		Haem peroxidase||Haem peroxidase, plant/fungal/bacterial||Peroxidase, active site||Peroxidases heam-ligand binding site||Plant peroxidase||Secretory peroxidase
GLYMA16G27900	-1.75234	peroxidase 12-like		Haem peroxidase, plant/fungal/bacterial||Haem peroxidase||Peroxidases heam-ligand binding site||Peroxidase, active site||Plant peroxidase||Secretory peroxidase
GLYMA10G01250	-1.8106	peroxidase 5-like		Haem peroxidase, plant/fungal/bacterial||Haem peroxidase||Peroxidases heam-ligand binding site||Peroxidase, active site||Plant peroxidase||Secretory peroxidase
GLYMA11G06880	-1.87277	UDP-glycosyltransferase 72E1-like		UDP-glucuronosyl/UDP-glucosyltransferase
GLYMA20G31190	-1.9054	?lignin-forming anionic peroxidase-like		Peroxidase, active site||Peroxidases heam-ligand binding site||Haem peroxidase||Haem peroxidase, plant/fungal/bacterial||Secretory peroxidase||Plant peroxidase
GLYMA15G11290	-1.9428	BGLU47(beta-glucosidase 46-like)		Glycoside hydrolase family 1, active site||Glycoside hydrolase family 1||Glycoside hydrolase superfamily||Glycosyl hydrolases family 1, N-terminal conserved site
GLYMA09G42130	-2.15239	peroxidase 5-like?		Plant peroxidase||Secretory peroxidase||Haem peroxidase, plant/fungal/bacterial||Haem peroxidase||Peroxidases heam-ligand binding site||Peroxidase, active site
GLYMA16G06030	-2.32156	peroxidase 55-like		Secretory peroxidase||Plant peroxidase||Peroxidases heam-ligand binding site||Peroxidase, active site||Haem peroxidase||Haem peroxidase, plant/fungal/bacterial
GLYMA07G02690	-2.43899	cinnamoyl-CoA reductase 1-like		NAD(P)-binding domain||NAD-dependent epimerase/dehydratase
GLYMA15G42590	-2.49183	hydrolase		Glycoside hydrolase superfamily||Glycoside hydrolase family 1||Glycoside hydrolase family 1, active site||Glycosyl hydrolases family 1, N-terminal conserved site
GLYMA10G33520	-2.57727	?peroxidase 5-like		Peroxidases heam-ligand binding site||Peroxidase, active site||Haem peroxidase||Haem peroxidase, plant/fungal/bacterial||Secretory peroxidase||Plant peroxidase
GLYMA06G45920	-3.498	peroxidase 3-like		Peroxidase, active site||Haem peroxidase||Haem peroxidase, plant/fungal/bacterial||Secretory peroxidase||Plant peroxidase

## Sheet: TvsCK
Gene_id		Gene name		Interpro Description
GLYMA20G24810	2.21481	CYP73A100-like		Cytochrome P450||Cytochrome P450, conserved site||Cytochrome P450, E-class, group I
GLYMA17G06890	1.99872	peroxidase 16		Haem peroxidase||Haem peroxidase, plant/fungal/bacterial||Peroxidases heam-ligand binding site||Peroxidase, active site||Plant peroxidase||Secretory peroxidase
GLYMA02G17481	1.85762	hydroxyisourate hydrolase-like		Glycoside hydrolase superfamily||Glycoside hydrolase family 1
GLYMA16G04360	1.67338	spermidine hydroxycinnamoyl transferase-like		Transferase
GLYMA13G20170	1.66378	?peroxidase 21?		Plant peroxidase||Secretory peroxidase||Haem peroxidase, plant/fungal/bacterial||Haem peroxidase
GLYMA15G05650	1.63395	peroxidase 43 (PRX3)		Haem peroxidase, plant/fungal/bacterial||Haem peroxidase||Peroxidases heam-ligand binding site||Peroxidase, active site||Plant peroxidase||Secretory peroxidase
GLYMA11G06180	1.33841	?peroxidase 10		Peroxidase, active site||Peroxidases heam-ligand binding site||Haem peroxidase||Haem peroxidase, plant/fungal/bacterial||Secretory peroxidase||Plant peroxidase
GLYMA02G40020	1.28875	peroxidase P7?		Peroxidase, active site||Peroxidases heam-ligand binding site||Haem peroxidase, plant/fungal/bacterial||Haem peroxidase||Secretory peroxidase||Plant peroxidase
GLYMA10G05800	1.21137	peroxidase 21		Haem peroxidase, plant/fungal/bacterial||Haem peroxidase||Plant peroxidase||Secretory peroxidase
GLYMA02G05930	-1.05246	peroxidase 72		Peroxidase, active site||Peroxidases heam-ligand binding site||Haem peroxidase, plant/fungal/bacterial||Haem peroxidase||Secretory peroxidase||Plant peroxidase
GLYMA11G13780	-1.07574	beta-glucosidase 13-like?		Glycoside hydrolase family 1, active site||Glycoside hydrolase family 1||Glycoside hydrolase superfamily||Glycosyl hydrolases family 1, N-terminal conserved site
GLYMA12G05780	-1.09514	cyanogenic beta-glucosidase-like		Glycoside hydrolase family 1||Glycoside hydrolase family 1, active site||Glycoside hydrolase superfamily||Glycosyl hydrolases family 1, N-terminal conserved site
GLYMA13G01080	-1.11745	4-coumarate--CoA ligase 1?		AMP-binding enzyme, C-terminal domain||AMP-dependent synthetase/ligase||AMP-binding, conserved site
GLYMA15G42570	-1.11907	vicianin hydrolase-like		Glycosyl hydrolases family 1, N-terminal conserved site||Glycoside hydrolase family 1||Glycoside hydrolase family 1, active site||Glycoside hydrolase superfamily
GLYMA01G36780	-1.12106	peroxidase (sEPb1)?		Haem peroxidase||Haem peroxidase, plant/fungal/bacterial||Peroxidases heam-ligand binding site||Plant peroxidase||Secretory peroxidase
GLYMA13G04590	-1.13558	peroxidase 31-like?		Plant peroxidase||Secretory peroxidase||Haem peroxidase||Haem peroxidase, plant/fungal/bacterial
GLYMA11G08520	-1.15315	peroxidase 64-like		Plant peroxidase||Secretory peroxidase||Haem peroxidase||Haem peroxidase, plant/fungal/bacterial||Peroxidases heam-ligand binding site
GLYMA06G36520	-1.1713	anthocyanidin 3-O-glucosyltransferase 5-like		UDP-glucuronosyl/UDP-glucosyltransferase
GLYMA12G05790	-1.19127	cyanogenic beta-glucosidase-like		Glycoside hydrolase family 1||Glycoside hydrolase family 1, active site||Glycoside hydrolase superfamily||Glycosyl hydrolases family 1, N-terminal conserved site
GLYMA13G39770	-1.20326	4-coumarate--CoA ligase-like 7-like (4CL)		AMP-binding enzyme, C-terminal domain||AMP-binding, conserved site||AMP-dependent synthetase/ligase
GLYMA11G13810	-1.20798	cyanogenic beta-glucosidase-like?		Glycoside hydrolase superfamily||Glycoside hydrolase family 1, active site||Glycoside hydrolase family 1||Glycosyl hydrolases family 1, N-terminal conserved site
GLYMA16G33250	-1.2256	peroxidase 47-like		Secretory peroxidase||Plant peroxidase||Peroxidases heam-ligand binding site||Peroxidase, active site||Haem peroxidase||Haem peroxidase, plant/fungal/bacterial
GLYMA08G04370	-1.25622	aldehyde dehydrogenase family 2 member C4-like		Aldehyde dehydrogenase, cysteine active site||Aldehyde dehydrogenase domain||Aldehyde/histidinol dehydrogenase||Aldehyde dehydrogenase, glutamic acid active site||Aldehyde dehydrogenase N-terminal domain
GLYMA16G32490	-1.26175	peroxidase 66-like		Plant peroxidase||Secretory peroxidase||Haem peroxidase||Haem peroxidase, plant/fungal/bacterial||Peroxidases heam-ligand binding site
GLYMA03G04700	-1.26297	cationic peroxidase 1-like		Plant peroxidase||Secretory peroxidase||Haem peroxidase||Haem peroxidase, plant/fungal/bacterial||Peroxidases heam-ligand binding site||Peroxidase, active site
GLYMA06G15030	-1.26634	peroxidase 52-like		Plant peroxidase||Secretory peroxidase||Haem peroxidase, plant/fungal/bacterial||Haem peroxidase||Peroxidases heam-ligand binding site||Peroxidase, active site
GLYMA11G10750	-1.2739	?lignin-forming anionic peroxidase-like		Haem peroxidase||Haem peroxidase, plant/fungal/bacterial||Peroxidase, active site||Peroxidases heam-ligand binding site||Plant peroxidase||Secretory peroxidase
GLYMA17G06580	-1.2765	caffeoylshikimate esterase		Serine aminopeptidase, S33||Alpha/Beta hydrolase fold
GLYMA16G24610	-1.31693	peroxidase 72-like		Peroxidase, active site||Peroxidases heam-ligand binding site||Haem peroxidase||Haem peroxidase, plant/fungal/bacterial||Secretory peroxidase||Plant peroxidase
GLYMA20G00330	-1.34336	peroxidase 5		Secretory peroxidase||Plant peroxidase||Peroxidases heam-ligand binding site||Peroxidase, active site||Haem peroxidase, plant/fungal/bacterial||Haem peroxidase
GLYMA11G13800	-1.35207	cyanogenic beta-glucosidase-like		Glycosyl hydrolases family 1, N-terminal conserved site||Glycoside hydrolase family 1||Glycoside hydrolase family 1, active site||Glycoside hydrolase superfamily
GLYMA03G33880	-1.38833	phenylalanine ammonia-lyase 1 (GMPAL1.3),		L-Aspartase-like||Aromatic amino acid lyase||Fumarase/histidase, N-terminal||Phenylalanine/histidine ammonia-lyases, active site||Phenylalanine ammonia-lyase
GLYMA11G13820	-1.41094	?cyanogenic beta-glucosidase-like		Glycoside hydrolase superfamily||Glycoside hydrolase family 1, active site||Glycoside hydrolase family 1||Glycosyl hydrolases family 1, N-terminal conserved site
GLYMA12G05800	-1.53359	cyanogenic beta-glucosidase-like		Glycosyl hydrolases family 1, N-terminal conserved site||Glycoside hydrolase family 1||Glycoside hydrolase family 1, active site||Glycoside hydrolase superfamily
GLYMA01G44270	-1.53373	4-coumarate:Coenzyme A ligase isoenzyme 4 (4CL4)		AMP-binding enzyme, C-terminal domain||AMP-binding, conserved site||AMP-dependent synthetase/ligase
GLYMA11G01240	-1.5515	4-coumarate:CoA ligase isoenzyme 3 (4CL13)		AMP-binding, conserved site||AMP-dependent synthetase/ligase||AMP-binding enzyme, C-terminal domain
GLYMA12G05811	-1.582	?cyanogenic beta-glucosidase-like		Glycosyl hydrolases family 1, N-terminal conserved site||Glycoside hydrolase superfamily||Glycoside hydrolase family 1||Glycoside hydrolase family 1, active site
GLYMA12G36870	-1.66345	beta-glucosidase 13-like		Glycoside hydrolase superfamily||Glycoside hydrolase family 1||Glycosyl hydrolases family 1, N-terminal conserved site
GLYMA01G39460	-1.7014	S-adenosyl-L-methionine-dependent methyltransferases superfamily protein		S-adenosyl-L-methionine-dependent methyltransferase||O-methyltransferase, family 3
GLYMA02G01190	-1.72119	peroxidase 5-like		Haem peroxidase||Haem peroxidase, plant/fungal/bacterial||Peroxidase, active site||Peroxidases heam-ligand binding site||Plant peroxidase||Secretory peroxidase
GLYMA16G27900	-1.75234	peroxidase 12-like		Haem peroxidase, plant/fungal/bacterial||Haem peroxidase||Peroxidases heam-ligand binding site||Peroxidase, active site||Plant peroxidase||Secretory peroxidase
GLYMA10G01250	-1.8106	peroxidase 5-like		Haem peroxidase, plant/fungal/bacterial||Haem peroxidase||Peroxidases heam-ligand binding site||Peroxidase, active site||Plant peroxidase||Secretory peroxidase
GLYMA11G06880	-1.87277	UDP-glycosyltransferase 72E1-like		UDP-glucuronosyl/UDP-glucosyltransferase
GLYMA20G31190	-1.9054	?lignin-forming anionic peroxidase-like		Peroxidase, active site||Peroxidases heam-ligand binding site||Haem peroxidase||Haem peroxidase, plant/fungal/bacterial||Secretory peroxidase||Plant peroxidase
GLYMA15G11290	-1.9428	BGLU47(beta-glucosidase 46-like)		Glycoside hydrolase family 1, active site||Glycoside hydrolase family 1||Glycoside hydrolase superfamily||Glycosyl hydrolases family 1, N-terminal conserved site
GLYMA09G42130	-2.15239	peroxidase 5-like?		Plant peroxidase||Secretory peroxidase||Haem peroxidase, plant/fungal/bacterial||Haem peroxidase||Peroxidases heam-ligand binding site||Peroxidase, active site
GLYMA16G06030	-2.32156	peroxidase 55-like		Secretory peroxidase||Plant peroxidase||Peroxidases heam-ligand binding site||Peroxidase, active site||Haem peroxidase||Haem peroxidase, plant/fungal/bacterial
GLYMA07G02690	-2.43899	cinnamoyl-CoA reductase 1-like		NAD(P)-binding domain||NAD-dependent epimerase/dehydratase
GLYMA15G42590	-2.49183	hydrolase		Glycoside hydrolase superfamily||Glycoside hydrolase family 1||Glycoside hydrolase family 1, active site||Glycosyl hydrolases family 1, N-terminal conserved site
GLYMA10G33520	-2.57727	?peroxidase 5-like		Peroxidases heam-ligand binding site||Peroxidase, active site||Haem peroxidase||Haem peroxidase, plant/fungal/bacterial||Secretory peroxidase||Plant peroxidase
GLYMA06G45920	-3.498	peroxidase 3-like		Peroxidase, active site||Haem peroxidase||Haem peroxidase, plant/fungal/bacterial||Secretory peroxidase||Plant peroxidase
