# Supplementary material for: Soybean root transcriptome profiling reveals a nonhost resistant response during Heterodera glycines infection
Source: PLoS One. 2019 May 24;14(5):e0217130. doi: 10.1371/journal.pone.0217130 (PMC6534303; doi:10.1371/journal.pone.0217130)
Supplement: S4 Table — (XLSX) [file pone.0217130.s004.xlsx]

## Sheet: SvsCK
GeneID	log2FoldChange	Interpro Description
GLYMA02G46060	5.80203	Zinc finger, RING/FYVE/PHD-type||Zinc finger, RING-type
GLYMA02G06510	5.35642	Zinc finger C2H2-type
GLYMA06G24770	3.60169	Zinc finger, RanBP2-type
GLYMA04G05390	3.00341	Myb domain, plants||SANT/Myb domain||Zinc finger, CCHC-type||Homeobox domain-like||Myb domain
GLYMA02G41020	2.97471	Zinc finger, PHD-type||Zinc finger, FYVE/PHD-type||Zinc finger, PHD-type, conserved site||Zinc finger, RING/FYVE/PHD-type
Novel00588	2.97035	PREDICTED: zinc finger BED domain-containing protein RICESLEEPER 2-like [Cicer arietinum]
GLYMA17G15310	1.78416	AP2/ERF domain||DNA-binding domain
GLYMA14G36480	1.6233	Zinc finger, C3HC4 RING-type||Zinc finger, RING-type||P-loop containing nucleoside triphosphate hydrolase||Zinc finger, RING/FYVE/PHD-type
GLYMA10G02621	1.438	B-box-type zinc finger||CCT domain
GLYMA04G37590	1.30378	NAC domain
GLYMA10G29760	1.28939	Myc-type, basic helix-loop-helix (bHLH) domain
GLYMA20G04600	1.211	Zinc finger, Dof-type
GLYMA06G05450	1.2034	Myb domain, plants||SANT/Myb domain||Zinc finger, CCHC-type||Homeobox domain-like||Myb domain
GLYMA10G43080	1.16106	Zinc-finger domain of monoamine-oxidase A repressor R1||JmjC domain||Zinc finger, RING/FYVE/PHD-type||Zinc finger, RING-type
GLYMA16G01715	1.1326	Zinc finger, RING-type||Zinc finger, RING/FYVE/PHD-type
GLYMA06G17840	1.08155	Zinc finger, MYND-type||F-box domain
GLYMA17G08000	1.0641	Zinc finger, RING-type||Cellulose synthase, RING-type zinc finger||Zinc finger, RING/FYVE/PHD-type||Cellulose synthase||Nucleotide-diphospho-sugar transferases
GLYMA09G37170	1.05504	Zinc finger, Dof-type
GLYMA06G45850	1.02779	Zinc finger, RING/FYVE/PHD-type||Zinc finger, RING-type, conserved site||Zinc finger, RING-type||Zinc finger, C3HC4 RING-type
GLYMA05G32240	1.00136	Zinc finger, RING/FYVE/PHD-type||Zinc finger, RING-type
GLYMA02G08835	-1.06865	AP2/ERF domain||DNA-binding domain
GLYMA06G06101	-1.07865	AP2/ERF domain||DNA-binding domain
GLYMA12G31150	-1.0812	NAC domain
GLYMA12G11390	-1.08794	Myb domain||Homeobox domain-like||SANT/Myb domain
GLYMA19G44570	-1.09173	Myc-type, basic helix-loop-helix (bHLH) domain||Transcription factor MYC/MYB N-terminal
GLYMA17G14100	-1.09485	AP2/ERF domain||AP2/ERF transcription factor ERF/PTI6||DNA-binding domain
GLYMA10G06190	-1.10022	SANT/Myb domain||Myb domain||Homeobox domain-like
GLYMA04G33270	-1.1194	NAC domain
GLYMA11G04690	-1.1351	Myc-type, basic helix-loop-helix (bHLH) domain
GLYMA01G40600	-1.13792	Myc-type, basic helix-loop-helix (bHLH) domain
GLYMA05G23530	-1.14023	Myc-type, basic helix-loop-helix (bHLH) domain
GLYMA05G05180	-1.14089	AP2/ERF domain||DNA-binding domain
GLYMA17G16741	-1.15162	Myc-type, basic helix-loop-helix (bHLH) domain
GLYMA14G22460	-1.1564	Transcription factor, GATA, plant||Zinc finger, NHR/GATA-type||Zinc finger, GATA-type
GLYMA13G44730	-1.16629	WRKY domain 27/40
GLYMA06G45547	-1.17365	Myb domain||Homeobox domain-like||SANT/Myb domain
GLYMA04G05500	-1.19767	Heat shock transcription factor family||Winged helix-turn-helix DNA-binding domain||Heat shock factor (HSF)-type, DNA-binding
GLYMA09G06770	-1.2195	Myc-type, basic helix-loop-helix (bHLH) domain
GLYMA19G35740	-1.22428	Zinc finger C2H2-type
GLYMA04G41701	-1.29087	WRKY domain 30
GLYMA18G48741	-1.31027	AP2/ERF domain||DNA-binding domain
GLYMA13G40420	-1.38541	Zinc finger, Dof-type
GLYMA01G00600	-1.40932	Myb domain||Homeobox domain-like||SANT/Myb domain||Zinc finger, CCHC-type||Myb domain, plants
GLYMA02G00290	-1.42354	Myc-type, basic helix-loop-helix (bHLH) domain
GLYMA15G18070	-1.44828	Myc-type, basic helix-loop-helix (bHLH) domain
GLYMA03G41901	-1.45619	Transcription factor MYC/MYB N-terminal||Myc-type, basic helix-loop-helix (bHLH) domain
GLYMA06G14731	-1.48367	WRKY domain 55
GLYMA19G34740	-1.48855	SANT/Myb domain||Homeobox domain-like||Myb domain
GLYMA02G46750	-1.49534	Transcription termination factor, mitochondrial/chloroplastic
GLYMA12G12880	-1.51032	Myc-type, basic helix-loop-helix (bHLH) domain||Achaete-scute transcription factor-related
GLYMA06G05170	-1.51174	AP2/ERF domain||DNA-binding domain||AP2-like ethylene-responsive transcription factor
GLYMA03G26520	-1.53804	AP2/ERF domain||DNA-binding domain
GLYMA17G16720	-1.57687	Myc-type, basic helix-loop-helix (bHLH) domain
GLYMA12G11340	-1.58093	SANT/Myb domain||Myb domain||Homeobox domain-like
GLYMA02G46730	-1.60808	Transcription factor GRAS
GLYMA03G26530	-1.62619	AP2/ERF domain||DNA-binding domain
GLYMA06G45540	-1.62975	SANT/Myb domain||Homeobox domain-like||Myb domain
GLYMA03G26310	-1.6489	AP2/ERF domain||DNA-binding domain
GLYMA16G02320	-1.73635	Transcription factor MYC/MYB N-terminal||Myc-type, basic helix-loop-helix (bHLH) domain
GLYMA09G32730	-1.93303	AP2/ERF domain||DNA-binding domain
GLYMA10G07756	-1.99498	AP2/ERF transcription factor ERF/PTI6||DNA-binding domain||AP2/ERF domain
GLYMA01G44230	-2.0022	AP2/ERF transcription factor ERF/PTI6||DNA-binding domain||AP2/ERF domain
GLYMA02G06500	-3.62669	Zinc finger C2H2-type

## Sheet: TvsCK
GeneID	log2FoldChange	Interpro Description
GLYMA02G46060	7.6065	Zinc finger, RING/FYVE/PHD-type||Zinc finger, RING-type
GLYMA06G20520	6.11875	Myc-type, basic helix-loop-helix (bHLH) domain
GLYMA15G02531	5.55491	Myc-type, basic helix-loop-helix (bHLH) domain
GLYMA17G34220	4.8856	Small heat shock protein HSP20||Alpha crystallin/Hsp20 domain||HSP20-like chaperone
GLYMA04G05390	4.68556	Myb domain, plants||SANT/Myb domain||Zinc finger, CCHC-type||Homeobox domain-like||Myb domain
GLYMA07G19221	4.41893	AP2/ERF domain||DNA-binding domain
GLYMA14G11030	4.37819	Heat shock factor (HSF)-type, DNA-binding||Winged helix-turn-helix DNA-binding domain||Heat shock transcription factor family
GLYMA09G26100	4.24917	Zinc finger, RING/FYVE/PHD-type||Zinc finger, RING-type
GLYMA20G25110	4.08854	SANT/Myb domain||Homeobox domain-like||Myb domain||Phosphoglycerate/bisphosphoglycerate mutase, active site
GLYMA02G06510	4.02038	Zinc finger C2H2-type
GLYMA02G41020	3.92717	Zinc finger, PHD-type||Zinc finger, FYVE/PHD-type||Zinc finger, PHD-type, conserved site||Zinc finger, RING/FYVE/PHD-type
GLYMA03G37851	3.82115	Transcription factor GRAS
GLYMA14G10740	3.70346	Myb domain, plants||Myb domain||Homeobox domain-like||SANT/Myb domain
GLYMA02G36700	3.6425	Heat shock protein 70kD, C-terminal domain||Heat shock protein 70 family||Heat shock protein 70, conserved site||Heat shock protein 70kD, peptide-binding domain
GLYMA18G43750	3.37748	AP2/ERF domain||DNA-binding domain
GLYMA15G41255	3.17371	SANT/Myb domain||Homeobox domain-like||Myb domain
GLYMA05G36680	3.12402	Zinc finger, RING/FYVE/PHD-type||Zinc finger, RING-type
GLYMA19G02850	3.02582	NAC domain
GLYMA13G40251	3.00504	NAC domain
GLYMA12G23290	2.91341	Zinc finger, RING-type||Zinc finger, RING-type, conserved site||Zinc finger, RING/FYVE/PHD-type
GLYMA06G05450	2.86267	Myb domain, plants||SANT/Myb domain||Zinc finger, CCHC-type||Homeobox domain-like||Myb domain
GLYMA18G15020	2.83573	NAC domain
GLYMA13G32090	2.80386	SANT/Myb domain||Homeobox domain-like||Myb domain
GLYMA06G17840	2.79052	Zinc finger, MYND-type||F-box domain
GLYMA10G43080	2.78083	Zinc-finger domain of monoamine-oxidase A repressor R1||JmjC domain||Zinc finger, RING/FYVE/PHD-type||Zinc finger, RING-type
GLYMA02G42960	2.74292	AP2/ERF domain||DNA-binding domain
GLYMA03G27220	2.72537	Zinc finger, RING/FYVE/PHD-type
GLYMA12G35460	2.65688	Transcription factor, SBP-box
GLYMA09G17452	2.58989	Myb domain, plants||SANT/Myb domain||Homeobox domain-like
GLYMA10G33950	2.54343	Zinc finger, RING/FYVE/PHD-type||Zinc finger, RING-type
GLYMA19G31351	2.52371	Myc-type, basic helix-loop-helix (bHLH) domain||Achaete-scute transcription factor-related
GLYMA06G15341	2.42224	AP2/ERF domain||DNA-binding domain
GLYMA05G00600	2.41866	Zinc finger C2H2-type
GLYMA16G01715	2.36098	Zinc finger, RING-type||Zinc finger, RING/FYVE/PHD-type
GLYMA06G05300	2.32276	Zinc finger, CCCH-type
GLYMA20G33650	2.32101	Zinc finger, RING/FYVE/PHD-type||Zinc finger, RING-type
GLYMA13G23161	2.30908	Zinc finger, RING/FYVE/PHD-type||Zinc finger, RING-type
GLYMA17G38020	2.30095	Zinc finger, RING-type||Zinc finger, RING/FYVE/PHD-type
GLYMA13G32370	2.2444	Myc-type, basic helix-loop-helix (bHLH) domain
GLYMA08G01450	2.22612	Transcription factor, SBP-box
GLYMA05G29090	2.21303	Zinc finger, Dof-type
GLYMA02G38240	2.20458	Myc-type, basic helix-loop-helix (bHLH) domain
GLYMA13G11570	2.19786	Zinc finger, PHD-type, conserved site||Zinc finger, RING/FYVE/PHD-type||Zinc finger, RING-type
GLYMA19G29670	2.1413	Myb domain||Homeobox domain-like||SANT/Myb domain
GLYMA08G44530	2.12514	Zinc finger, RING/FYVE/PHD-type||Zinc finger, RING-type
GLYMA04G39510	2.12049	AP2/ERF domain||DNA-binding domain
GLYMA15G09110	2.11365	Zinc finger, RING/FYVE/PHD-type||Zinc finger, RING-CH-type||E3 ubiquitin-protein ligase MARCH-like
GLYMA20G35921	2.10356	Myc-type, basic helix-loop-helix (bHLH) domain||Transcription factor MYC/MYB N-terminal
GLYMA13G30331	2.01864	Zinc finger, Dof-type
GLYMA20G30835	2.01076	AP2/ERF domain||DNA-binding domain
GLYMA09G37170	2.00501	Zinc finger, Dof-type
GLYMA12G30240	1.98642	Myc-type, basic helix-loop-helix (bHLH) domain
GLYMA01G24820	1.96658	Zinc finger C2H2-type
GLYMA09G33590	1.96544	Myc-type, basic helix-loop-helix (bHLH) domain
GLYMA04G37590	1.96389	NAC domain
GLYMA03G37210	1.90047	Zinc finger, RING/FYVE/PHD-type||RING-type zinc-finger, LisH dimerisation motif||Zinc finger, RING-type, conserved site||SPX domain||E3 ubiquitin-protein ligase BAH1||Zinc finger, RING-type
GLYMA10G05910	1.89747	E3 ubiquitin-protein ligase MARCH-like||Zinc finger, RING-CH-type||Zinc finger, RING/FYVE/PHD-type
GLYMA06G23902	1.89525	Myb domain, plants||Myb domain||Homeobox domain-like||SANT/Myb domain
GLYMA10G40660	1.83242	Zinc finger C2H2-type
GLYMA02G12220	1.79721	NAC domain
GLYMA18G52410	1.77444	Zinc finger C2H2-type
GLYMA07G14730	1.75958	Zinc finger, RING/FYVE/PHD-type
GLYMA06G45850	1.75373	Zinc finger, RING/FYVE/PHD-type||Zinc finger, RING-type, conserved site||Zinc finger, RING-type||Zinc finger, C3HC4 RING-type
GLYMA14G24830	1.74556	Zinc finger, CCHC-type||Pre-mRNA-processing factor 17||Aspartic peptidase domain||Retrotransposon gag domain
GLYMA17G07580	1.69646	Zinc finger, RING-type||Zinc finger, RING/FYVE/PHD-type
GLYMA05G36110	1.6783	Zinc finger, CCCH-type
GLYMA05G34730	1.67791	Zinc finger, CHY-type||Zinc finger, RING/FYVE/PHD-type||Haemerythrin-like||Zinc finger, CTCHY-type||Zinc finger, RING-type
GLYMA01G02390	1.66937	Myc-type, basic helix-loop-helix (bHLH) domain
GLYMA04G06470	1.61517	WRKY domain
GLYMA02G12050	1.60943	Zinc finger, RING/FYVE/PHD-type||Zinc finger, RING-type
GLYMA01G04530	1.60753	Myb domain, plants||Myb domain||Homeobox domain-like||Zinc finger, CCHC-type||SANT/Myb domain
GLYMA03G29750	1.60425	Myc-type, basic helix-loop-helix (bHLH) domain
GLYMA15G08580	1.60414	AP2/ERF domain||DNA-binding domain
GLYMA13G39650	1.59802	Myc-type, basic helix-loop-helix (bHLH) domain
GLYMA01G00820	1.59206	Zinc finger, CCCH-type
GLYMA02G18250	1.56236	Transcription elongation factor, TFIIS/CRSP70, N-terminal, sub-type||Transcription factor IIS, N-terminal
GLYMA12G30270	1.54932	Zinc finger, RING/FYVE/PHD-type||Zinc finger C2H2-type
GLYMA01G05960	1.54063	Zinc finger, Dof-type
GLYMA10G23440	1.50775	AP2/ERF domain||DNA-binding domain
GLYMA07G39410	1.4906	Zinc finger, RING-type
GLYMA04G37220	1.48273	Zinc finger, MYND-type||F-box domain
GLYMA04G05290	1.47283	Zinc finger, CCCH-type
GLYMA08G41260	1.46997	NAC domain
GLYMA05G24910	1.46568	NAC domain
GLYMA18G07090	1.44577	Zinc finger, RING-type||Zinc finger, RING-type, conserved site
GLYMA12G06406	1.43802	Myb domain, plants||SANT/Myb domain||Homeobox domain-like||Myb domain
GLYMA20G04600	1.43088	Zinc finger, Dof-type
GLYMA14G40110	1.42945	Zinc finger, RING-type||Zinc finger, RING/FYVE/PHD-type
GLYMA18G03430	1.42111	SANT domain||Myb domain, plants||SANT/Myb domain||Homeobox domain-like||Myb domain
GLYMA16G03640	1.42068	Myb domain, plants||SANT/Myb domain||Myb domain||Homeobox domain-like
GLYMA13G01461	1.40751	Zinc finger, RING-type||Zinc finger, RING/FYVE/PHD-type
GLYMA08G03540	1.39624	Zinc finger, CCCH-type
GLYMA08G48230	1.39167	Zinc finger C2H2-type
GLYMA0041S00310	1.38883	SANT/Myb domain||Homeobox domain-like||Myb domain
GLYMA16G05070	1.37505	AP2/ERF domain||DNA-binding domain
GLYMA07G08560	1.37424	Zinc finger, RING/FYVE/PHD-type||Zinc finger, RING-type
GLYMA15G08860	1.36133	Zinc finger, Dof-type
GLYMA02G12081	1.35956	Zinc finger, Dof-type
GLYMA10G02080	1.3589	AP2/ERF domain||DNA-binding domain
GLYMA01G06150	1.35404	NAC domain
GLYMA06G15990	1.3512	NAC domain
GLYMA11G03900	1.34308	AP2/ERF domain||DNA-binding domain
GLYMA15G07730	1.33886	Zinc finger, Dof-type
GLYMA13G36741	1.33218	Myc-type, basic helix-loop-helix (bHLH) domain
GLYMA02G00820	1.33214	Myb domain||Homeobox domain-like||SANT/Myb domain
GLYMA12G36750	1.33181	Myc-type, basic helix-loop-helix (bHLH) domain
GLYMA07G34920	1.33171	Zinc finger, RING-type
GLYMA03G29310	1.30194	Zinc finger, SWIM-type||Zinc finger, PMZ-type||FHY3/FAR1 family||MULE transposase domain||FAR1 DNA binding domain
GLYMA02G11480	1.29459	Zinc finger, RING/FYVE/PHD-type||Armadillo-like helical||Armadillo-type fold||U box domain
GLYMA17G15460	1.28805	AP2/ERF domain||DNA-binding domain
GLYMA20G01260	1.27082	Myb domain, plants||Myb domain||Homeobox domain-like||SANT/Myb domain
GLYMA13G31560	1.26645	Zinc finger, Dof-type
GLYMA11G15160	1.26499	Zinc finger C2H2-type||Ribosome maturation protein SBDS, N-terminal||Ribosome maturation protein SBDS, C-terminal||Ribosome maturation protein Sdo1/SBDS
GLYMA13G10140	1.26207	Zinc finger, RING-H2-type||Zinc finger, RING/FYVE/PHD-type||Zinc finger, RING-type
GLYMA13G36960	1.26151	Zinc finger C2H2-type
GLYMA20G16920	1.26088	AP2/ERF domain||DNA-binding domain
GLYMA13G00950	1.25697	AP2/ERF domain||DNA-binding domain||AP2-like ethylene-responsive transcription factor
GLYMA15G08360	1.24773	AP2/ERF transcription factor ERF/PTI6||AP2/ERF domain||DNA-binding domain
GLYMA03G37360	1.23245	Zinc finger, RING-type||Zinc finger, RING/FYVE/PHD-type
GLYMA01G37450	1.23162	Transcription factor, GATA, plant||Zinc finger, GATA-type||Zinc finger, NHR/GATA-type
GLYMA06G10460	1.22572	Zinc finger, RING-type||Zinc finger, RING/FYVE/PHD-type
GLYMA20G32520	1.22103	Myc-type, basic helix-loop-helix (bHLH) domain
GLYMA06G01770	1.21991	Zinc finger, RING-type||Zinc finger, RING/FYVE/PHD-type
GLYMA20G16910	1.21644	AP2/ERF domain||DNA-binding domain
GLYMA19G32600	1.21456	Myc-type, basic helix-loop-helix (bHLH) domain
GLYMA12G27400	1.20479	Transcription factor MYC/MYB N-terminal
GLYMA20G02760	1.19558	Zinc finger, RING-type
GLYMA08G17530	1.19391	Zinc/iron permease||Zinc/iron permease, fungal/plant
GLYMA02G38270	1.19258	Zinc finger, RING/FYVE/PHD-type||von Willebrand factor, type A||Zinc finger, RING-type
GLYMA03G29610	1.19175	Zinc finger C2H2-type
GLYMA03G33470	1.1656	AP2/ERF domain||DNA-binding domain||AP2-like ethylene-responsive transcription factor
GLYMA06G11010	1.15637	AP2/ERF domain||DNA-binding domain
GLYMA14G24220	1.15441	NAC domain
Novel00104	1.1544	transposase-like protein [Glycine max]
GLYMA06G07800	1.15395	Zinc finger, CHY-type||RING-type zinc-finger, LisH dimerisation motif||Zinc finger, RING/FYVE/PHD-type||Zinc finger, CTCHY-type||Zinc finger, RING-type
GLYMA01G40900	1.14887	Myb domain, plants||CheY-like superfamily||SANT/Myb domain||Myb domain||Homeobox domain-like||Signal transduction response regulator, receiver domain
GLYMA05G01640	1.12022	Myb domain, plants||Homeobox domain-like||Myb domain||SANT/Myb domain
GLYMA18G00990	1.11992	F-box domain||Zinc finger, MYND-type
GLYMA03G37870	1.11709	WRKY domain
GLYMA16G15380	1.11267	Zinc finger, RING-type
GLYMA09G08330	1.1115	AP2/ERF domain||DNA-binding domain
GLYMA06G20950	1.09898	Zinc finger, Dof-type
GLYMA08G44140	1.08765	Transcription factor, NFYB/HAP3, conserved site||Transcription factor CBF/NF-Y/archaeal histone domain||Histone-fold
GLYMA06G03630	1.08728	Zinc finger C2H2-type
GLYMA13G30030	1.08409	Zinc finger, RING-CH-type||Zinc finger, RING/FYVE/PHD-type||E3 ubiquitin-protein ligase MARCH-like
GLYMA14G02150	1.07034	Zinc finger, PHD-type, conserved site||Zinc finger, RING/FYVE/PHD-type||Zinc finger, PHD-finger||Zinc finger, PHD-type||Bromo adjacent homology (BAH) domain||Zinc finger, FYVE/PHD-type
GLYMA12G12600	1.0699	Zinc finger, RING-type, conserved site||Zinc finger, C3HC4 RING-type||Zinc finger, RING-type||Zinc finger, RING/FYVE/PHD-type
GLYMA15G22050	1.06899	Zinc finger, C5HC2-type||FY-rich, N-terminal||JmjC domain||JmjN domain||FY-rich, C-terminal
GLYMA02G07700	1.06474	NAC domain
GLYMA17G07010	1.04505	AP2/ERF domain||DNA-binding domain||AP2-like ethylene-responsive transcription factor
GLYMA18G08620	1.04316	Transcription factor, NFYB/HAP3, conserved site||Transcription factor CBF/NF-Y/archaeal histone domain||Histone-fold
GLYMA04G40150	1.04126	Transcription elongation factor, TFIIS||Transcription factor IIS, N-terminal||Zinc finger, TFIIS-type||Transcription elongation factor, IIS-type||Transcription elongation factor, TFIIS/CRSP70, N-terminal, sub-type||Transcription elongation factor S-II, central domain
GLYMA15G19910	1.0349	DNA-binding domain||AP2/ERF domain
GLYMA11G14670	1.02909	Transcription factor GRAS
GLYMA05G07960	1.02577	Zinc finger, RING-type||Transmembrane Fragile-X-F-associated protein
GLYMA07G15240	1.01612	Zinc finger, CCCH-type
GLYMA16G04740	1.01387	NAC domain
GLYMA10G06515	1.01379	Transcription factor TCP subgroup||Transcription factor, TCP
GLYMA17G10250	1.01314	SANT/Myb domain||Myb domain||Homeobox domain-like||Myb domain, plants
GLYMA15G24100	1.01227	Zinc finger, RING-type||Zinc finger, RING/FYVE/PHD-type
GLYMA10G01340	-1.00356	Myb domain||Homeobox domain-like||SANT/Myb domain
GLYMA01G41780	-1.02001	Zinc finger C2H2-type
GLYMA04G35380	-1.0231	Myc-type, basic helix-loop-helix (bHLH) domain||Achaete-scute transcription factor-related
GLYMA07G31340	-1.02631	Zinc finger, Dof-type
GLYMA15G07590	-1.04105	Zinc finger, RING-type, conserved site||Zinc finger, RING-type||Zinc finger, RING/FYVE/PHD-type||Helicase, C-terminal||SNF2-related, N-terminal domain||Zinc finger, C3HC4 RING-type||P-loop containing nucleoside triphosphate hydrolase||Helicase superfamily 1/2, ATP-binding domain
GLYMA14G35790	-1.04582	Zinc finger, RING/FYVE/PHD-type||Zinc finger, FYVE/PHD-type
GLYMA16G02960	-1.06522	WRKY domain
GLYMA13G18400	-1.06678	AP2/ERF transcription factor ERF/PTI6||DNA-binding domain||AP2/ERF domain
GLYMA17G01150	-1.06975	Transcription factor GRAS||Scarecrow-like protein 13
GLYMA17G33891	-1.07441	WRKY domain
GLYMA02G40320	-1.08021	AP2/ERF domain||AP2/ERF transcription factor ERF/PTI6||DNA-binding domain
GLYMA11G31401	-1.08407	AP2/ERF transcription factor ERF/PTI6||AP2/ERF domain||DNA-binding domain
GLYMA11G07881	-1.08752	Zinc finger, PHD-type, conserved site||Zinc finger, RING/FYVE/PHD-type||GYF domain||Zinc finger, PHD-finger||Zinc finger, PHD-type||Zinc finger, FYVE/PHD-type
GLYMA15G22140	-1.10169	Zinc finger, LSD1-type
GLYMA08G23380	-1.10173	WRKY domain
GLYMA18G44560	-1.11518	WRKY domain
GLYMA10G04350	-1.11606	NAC domain
GLYMA04G03680	-1.11628	Zinc finger, RING/FYVE/PHD-type||Zinc finger, RING-type||Zinc finger, RING-type, conserved site
GLYMA13G17800	-1.11897	WRKY domain
GLYMA01G02070	-1.12177	Myb domain||Homeobox domain-like||SANT/Myb domain
GLYMA07G32980	-1.1271	Myc-type, basic helix-loop-helix (bHLH) domain
GLYMA09G10010	-1.12755	Zinc finger, LSD1-type
GLYMA16G03890	-1.13127	Zinc finger, RING/FYVE/PHD-type||Zinc finger, RING-type
GLYMA17G09790	-1.13279	Zinc finger, RING-type||Zinc finger, RING/FYVE/PHD-type
GLYMA03G31876	-1.13511	Myc-type, basic helix-loop-helix (bHLH) domain||Transcription factor MYC/MYB N-terminal
GLYMA02G11781	-1.13716	Transcription factor, TCP||Transcription factor TCP subgroup
GLYMA04G15520	-1.13966	Myb/SANT-like domain
GLYMA06G06400	-1.14279	Myb/SANT-like domain
GLYMA06G15220	-1.14461	WRKY domain
GLYMA06G14720	-1.14827	WRKY domain
GLYMA18G39911	-1.15501	SANT/Myb domain||Ubiquitin-related domain||Homeobox domain-like||Myb domain
GLYMA18G04580	-1.15743	Myb domain||Homeobox domain-like||SANT/Myb domain||WD40/YVTN repeat-like-containing domain
GLYMA10G04210	-1.16239	AP2/ERF domain||DNA-binding domain
GLYMA06G13671	-1.17304	Zinc finger, Dof-type
GLYMA04G06495	-1.17573	WRKY domain
GLYMA07G06090	-1.18018	Myc-type, basic helix-loop-helix (bHLH) domain||Transcription factor MYC/MYB N-terminal
GLYMA02G35350	-1.18602	Zinc finger, RING/FYVE/PHD-type||Armadillo-like helical||Armadillo-type fold||U box domain
GLYMA09G41050	-1.20081	WRKY domain
GLYMA08G25403	-1.20293	Zinc finger, MYND-type||Zinc finger, RING-type
GLYMA17G09000	-1.20317	Zinc finger, RING/FYVE/PHD-type||Zinc finger, RING-type
GLYMA06G41500	-1.20364	Transcription factor GRAS
GLYMA04G41170	-1.20731	Zinc finger, Dof-type
GLYMA08G02160	-1.2115	WRKY domain
GLYMA13G25716	-1.21259	SANT/Myb domain||Myb domain||Homeobox domain-like
GLYMA09G27180	-1.22139	AP2/ERF domain||DNA-binding domain
GLYMA16G27171	-1.2257	Zinc finger, GATA-type||Zinc finger, NHR/GATA-type||Transcription factor, GATA, plant
GLYMA01G37406	-1.23559	Zinc finger, RING/FYVE/PHD-type||GYF domain||Zinc finger, PHD-type, conserved site||Zinc finger, FYVE/PHD-type||Zinc finger, PHD-type
GLYMA07G04950	-1.24583	AP2/ERF domain||DNA-binding domain
GLYMA06G04010	-1.25612	SANT/Myb domain||Homeobox domain-like||Myb domain
GLYMA13G21560	-1.26779	AP2/ERF domain||DNA-binding domain
GLYMA13G36850	-1.27382	Zinc finger, RING/FYVE/PHD-type||Zinc finger, RING-type
GLYMA12G03250	-1.27563	Zinc finger, RING/FYVE/PHD-type||Zinc finger, RING-type, conserved site||Zinc finger, RING-type
GLYMA04G02960	-1.28049	Zinc finger, RING/FYVE/PHD-type||B-box-type zinc finger
GLYMA13G25120	-1.28674	Zinc finger, RING/FYVE/PHD-type||Zinc finger, Dof-type
GLYMA12G02540	-1.28675	NAC domain
GLYMA06G06530	-1.28693	WRKY domain
GLYMA04G09690	-1.29009	Zinc finger, RING/FYVE/PHD-type||Zinc finger, RING-type
GLYMA01G44130	-1.30392	AP2/ERF transcription factor ERF/PTI6||AP2/ERF domain||DNA-binding domain
GLYMA10G37460	-1.30448	WRKY domain
GLYMA01G06870	-1.30775	WRKY domain
GLYMA20G22291	-1.30913	Myc-type, basic helix-loop-helix (bHLH) domain
GLYMA06G13730	-1.31159	Zinc finger, RING/FYVE/PHD-type||Armadillo-like helical||Armadillo||Armadillo-type fold||U box domain
GLYMA01G44140	-1.31267	AP2/ERF domain||AP2/ERF transcription factor ERF/PTI6||DNA-binding domain
GLYMA01G02251	-1.31753	Transcription factor MYC/MYB N-terminal||Myc-type, basic helix-loop-helix (bHLH) domain
GLYMA10G28290	-1.34219	Myc-type, basic helix-loop-helix (bHLH) domain
GLYMA04G05080	-1.354	AP2-like ethylene-responsive transcription factor||DNA-binding domain||AP2/ERF domain
GLYMA18G01720	-1.35531	Zinc finger, RING-type||Zinc finger, RING/FYVE/PHD-type||Zinc finger, RING-CH-type
GLYMA20G32050	-1.37354	Zinc finger, NHR/GATA-type||Zinc finger, GATA-type||Transcription factor, GATA, plant
GLYMA13G19250	-1.3764	Myc-type, basic helix-loop-helix (bHLH) domain
GLYMA08G36720	-1.40665	Myc-type, basic helix-loop-helix (bHLH) domain||Transcription factor MYC/MYB N-terminal
GLYMA02G37296	-1.43509	Zinc finger, RING-type||Zinc finger, RING/FYVE/PHD-type
GLYMA20G36830	-1.45151	Zinc finger, RING-type, conserved site||Zinc finger, RING-type||Zinc finger, RING/FYVE/PHD-type
GLYMA15G02900	-1.45344	AP2/ERF transcription factor ERF/PTI6||AP2/ERF domain||DNA-binding domain
GLYMA04G43090	-1.46296	Transcription factor GRAS||Scarecrow-like protein 26/nodulation signalling pathway 2
GLYMA16G32330	-1.48475	AP2/ERF domain||DNA-binding domain
GLYMA16G02690	-1.48725	Transcription factor MYC/MYB N-terminal||Myc-type, basic helix-loop-helix (bHLH) domain
GLYMA10G35470	-1.48931	Zinc finger, NHR/GATA-type||Zinc finger, GATA-type||Transcription factor, GATA, plant
GLYMA07G33511	-1.50835	AP2/ERF domain||DNA-binding domain
GLYMA19G40560	-1.51165	PWRKY transcription factor, group IIc||WRKY domain
GLYMA19G35740	-1.51461	Zinc finger C2H2-type
GLYMA01G10880	-1.54218	Zinc finger, LSD1-type||Metacaspase type I, plant||Caspase-like domain
GLYMA13G31330	-1.54535	Zinc finger, RING-type, conserved site||Zinc finger, RING-type||Zinc finger, C3HC4 RING-type||Zinc finger, RING/FYVE/PHD-type
GLYMA07G06201	-1.54565	Zinc finger, RING-type||Wall-associated receptor kinase, galacturonan-binding domain||Zinc finger, RING/FYVE/PHD-type||Zinc finger, RING-CH-type||Wall-associated receptor kinase, C-terminal
GLYMA20G22040	-1.54786	Zinc finger, RING/FYVE/PHD-type||Zinc finger, RING-type
GLYMA02G08145	-1.56018	Transcription factor, GATA, plant||Zinc finger, NHR/GATA-type||Zinc finger, GATA-type
GLYMA19G30421	-1.56885	Zinc finger, RING-type||Copine||von Willebrand factor, type A
GLYMA17G07590	-1.57391	Zinc finger, RING/FYVE/PHD-type||Zinc finger, RING-type
GLYMA06G14590	-1.5793	Zinc finger, RING/FYVE/PHD-type||Zinc finger, RING-type, conserved site||Zinc finger, RING-type
GLYMA05G23291	-1.58113	Myc-type, basic helix-loop-helix (bHLH) domain
GLYMA07G37470	-1.58727	Zinc finger, RING/FYVE/PHD-type||Zinc finger, RING-type
GLYMA07G36430	-1.59187	SANT/Myb domain||Homeobox domain-like||Myb domain
GLYMA15G35860	-1.59837	SANT/Myb domain||Myb domain||Homeobox domain-like
GLYMA17G08840	-1.60295	Transcription factor, SBP-box
GLYMA07G02630	-1.61576	WRKY domain
GLYMA05G03560	-1.61653	AP2/ERF domain||DNA-binding domain
GLYMA12G32541	-1.62181	Myb domain||Homeobox domain-like||SANT/Myb domain
GLYMA11G33620	-1.63786	SANT/Myb domain||Myb domain||Homeobox domain-like
GLYMA17G06610	-1.64101	Myc-type, basic helix-loop-helix (bHLH) domain
GLYMA04G39650	-1.64192	WRKY domain
GLYMA04G40130	-1.69749	WRKY domain
GLYMA08G13900	-1.70816	Zinc finger, RING-type||Copine||von Willebrand factor, type A
GLYMA19G37670	-1.70821	AP2/ERF transcription factor ERF/PTI6||AP2/ERF domain||DNA-binding domain
GLYMA04G03910	-1.7126	Myb domain||Homeobox domain-like||SANT/Myb domain
GLYMA03G31980	-1.74	SANT/Myb domain||Myb domain||Homeobox domain-like
GLYMA05G28290	-1.74987	Zinc finger C2H2-type
GLYMA05G23530	-1.75039	Myc-type, basic helix-loop-helix (bHLH) domain
GLYMA20G29440	-1.77084	AP2/ERF domain||DNA-binding domain
GLYMA13G44730	-1.77655	WRKY domain
GLYMA12G16750	-1.82395	Transcription factor GRAS
GLYMA17G35860	-1.83044	AP2/ERF transcription factor ERF/PTI6||AP2/ERF domain||DNA-binding domain
GLYMA02G37313	-1.83443	Myc-type, basic helix-loop-helix (bHLH) domain
GLYMA13G34251	-1.83977	WRKY domain
GLYMA09G38880	-1.84992	Zinc finger, RING-type||Zinc finger, RING/FYVE/PHD-type
GLYMA01G00600	-1.86965	Myb domain||Homeobox domain-like||SANT/Myb domain||Zinc finger, CCHC-type||Myb domain, plants
GLYMA14G22460	-1.87706	Transcription factor, GATA, plant||Zinc finger, NHR/GATA-type||Zinc finger, GATA-type
GLYMA06G13090	-1.87802	WRKY domain
GLYMA05G03540	-1.87872	AP2/ERF domain||AP2/ERF transcription factor ERF/PTI6||DNA-binding domain
GLYMA07G14750	-1.88757	Zinc finger, GATA-type||Zinc finger, NHR/GATA-type
GLYMA11G03770	-1.89922	SANT/Myb domain||Homeobox domain-like||Myb domain
GLYMA18G43190	-1.91359	C2H2- zinc finger protein family subset||Myb-like domain||Trihelix transcription factor GT3
GLYMA05G05180	-1.92977	AP2/ERF domain||DNA-binding domain
GLYMA09G36840	-1.93378	AP2/ERF domain||DNA-binding domain
GLYMA12G12880	-1.94937	Myc-type, basic helix-loop-helix (bHLH) domain||Achaete-scute transcription factor-related
GLYMA10G06190	-1.96071	SANT/Myb domain||Myb domain||Homeobox domain-like
GLYMA20G28810	-1.99071	Zinc finger, RING/FYVE/PHD-type||Zinc finger, RING-type
GLYMA19G44570	-1.9937	Myc-type, basic helix-loop-helix (bHLH) domain||Transcription factor MYC/MYB N-terminal
GLYMA08G03910	-2.00637	AP2/ERF domain||DNA-binding domain
GLYMA01G44281	-2.02329	Zinc finger, RING/FYVE/PHD-type||Cellulose synthase||Nucleotide-diphospho-sugar transferases
GLYMA06G46420	-2.02747	WRKY domain
GLYMA03G31940	-2.0519	AP2/ERF domain||DNA-binding domain
GLYMA17G16720	-2.08522	Myc-type, basic helix-loop-helix (bHLH) domain
GLYMA18G07250	-2.09718	Myb domain, plants||Myb domain||Homeobox domain-like||SANT/Myb domain||SANT domain
GLYMA11G01230	-2.1195	Zinc finger, RING/FYVE/PHD-type||Cellulose synthase||Nucleotide-diphospho-sugar transferases
GLYMA06G12451	-2.13297	Zinc finger, PHD-type||Zinc finger, FYVE/PHD-type||Zinc finger, RING/FYVE/PHD-type||Zinc finger, PHD-finger
GLYMA07G05740	-2.14781	Myc-type, basic helix-loop-helix (bHLH) domain||Transcription factor MYC/MYB N-terminal
GLYMA04G41701	-2.15065	WRKY domain
GLYMA18G50910	-2.181	Transcription factor, MADS-box||Transcription factor, K-box||MADS MEF2-like
GLYMA04G40121	-2.18832	WRKY domain
GLYMA17G04710	-2.21251	WRKY domain
GLYMA12G11390	-2.21788	Myb domain||Homeobox domain-like||SANT/Myb domain
GLYMA06G45547	-2.24015	Myb domain||Homeobox domain-like||SANT/Myb domain
GLYMA04G10630	-2.24752	Myc-type, basic helix-loop-helix (bHLH) domain
GLYMA02G48090	-2.25921	Zinc finger C2H2-type||Zinc finger, RING/FYVE/PHD-type
GLYMA06G12950	-2.3011	Zinc finger, Dof-type
GLYMA02G03380	-2.33537	Zinc finger C2H2-type
GLYMA04G06095	-2.3619	AP2/ERF domain||DNA-binding domain
GLYMA06G12460	-2.41545	Zinc finger, RING/FYVE/PHD-type||Zinc finger, RING-type
GLYMA02G00290	-2.44364	Myc-type, basic helix-loop-helix (bHLH) domain
GLYMA01G44230	-2.49435	AP2/ERF transcription factor ERF/PTI6||DNA-binding domain||AP2/ERF domain
GLYMA17G14100	-2.50005	AP2/ERF domain||AP2/ERF transcription factor ERF/PTI6||DNA-binding domain
GLYMA06G14731	-2.52123	WRKY domain
GLYMA11G04690	-2.52647	Myc-type, basic helix-loop-helix (bHLH) domain
GLYMA09G06770	-2.52811	Myc-type, basic helix-loop-helix (bHLH) domain
GLYMA01G40600	-2.53508	Myc-type, basic helix-loop-helix (bHLH) domain
GLYMA18G48741	-2.58019	AP2/ERF domain||DNA-binding domain
GLYMA05G04920	-2.64959	AP2/ERF domain||DNA-binding domain
GLYMA19G34740	-2.77842	SANT/Myb domain||Homeobox domain-like||Myb domain
GLYMA07G13980	-2.93446	AP2/ERF domain||DNA-binding domain
GLYMA17G16741	-2.97203	Myc-type, basic helix-loop-helix (bHLH) domain
GLYMA03G26520	-3.11515	AP2/ERF domain||DNA-binding domain
GLYMA09G32730	-3.15185	AP2/ERF domain||DNA-binding domain
GLYMA13G40420	-3.16911	Zinc finger, Dof-type
GLYMA14G36446	-3.18197	WRKY domain
GLYMA12G11340	-3.18546	SANT/Myb domain||Myb domain||Homeobox domain-like
GLYMA15G18070	-3.23104	Myc-type, basic helix-loop-helix (bHLH) domain
GLYMA02G46730	-3.28256	Transcription factor GRAS
GLYMA03G41901	-3.32641	Transcription factor MYC/MYB N-terminal||Myc-type, basic helix-loop-helix (bHLH) domain
GLYMA06G45540	-3.61347	SANT/Myb domain||Homeobox domain-like||Myb domain
GLYMA16G02320	-3.80838	Transcription factor MYC/MYB N-terminal||Myc-type, basic helix-loop-helix (bHLH) domain
GLYMA03G26310	-3.88508	AP2/ERF domain||DNA-binding domain
GLYMA03G26530	-4.60942	AP2/ERF domain||DNA-binding domain
GLYMA06G45570	-4.7354	SANT/Myb domain||Homeobox domain-like||Myb domain
GLYMA12G11330	-5.40224	Myb domain||Homeobox domain-like||SANT/Myb domain
GLYMA06G44660	-6.06876	Myc-type, basic helix-loop-helix (bHLH) domain||Achaete-scute transcription factor-related
GLYMA06G19490	-6.91454	Achaete-scute transcription factor-related||Myc-type, basic helix-loop-helix (bHLH) domain
